# Supplementary material for: Reduction of Oxygen Production by Algal Cells in the Presence of O-Chlorobenzylidene Malononitrile
Source: Bioengineering (Basel). 2024 Jun 18;11(6):623. doi: 10.3390/bioengineering11060623 (PMC11200456; doi:10.3390/bioengineering11060623)
Supplement: Supplementary file 1 [file bioengineering-11-00623-s001.zip]

Archive with 1 entries (1 files):
- bioengineering-2951456-supplementary.pdf
